# Supplementary material for: Design, Synthesis, and Biological Evaluation of Novel 3-Cyanopyridone/Pyrazoline Hybrids as Potential Apoptotic Antiproliferative Agents Targeting EGFR/BRAFV600E Inhibitory Pathways
Source: Molecules. 2023 Sep 12;28(18):6586. doi: 10.3390/molecules28186586 (PMC10537368; doi:10.3390/molecules28186586)
Supplement: Supplementary file 1 [file molecules-28-06586-s001.zip]

Archive with 1 entries (1 files):
- molecules-2587144-supplementary.pdf
